# Supplementary material for: Endophytic Bacterial Community, Core Taxa, and Functional Variations Within the Fruiting Bodies of Laccaria
Source: Microorganisms. 2024 Nov 12;12(11):2296. doi: 10.3390/microorganisms12112296 (PMC11596330; doi:10.3390/microorganisms12112296)
Supplement: Supplementary file 1 [file microorganisms-12-02296-s001.zip › Supplementary Tables.xlsx]

## Sheet: Supplementary table S1
Supplementary Table S1. Relative abundance of top 10 endophytic bacterial phyla found in the fruiting bodies of Laccaria samples. Relative abundance of lower and unclassified/unidentified taxa are grouped as “Others”.
ID	Overall
Proteobacteria	0.953728
Firmicutes	0.0378017
Bdellovibrionota	0.00333869
Actinobacteriota	0.00214656
Acidobacteriota	0.00167839
Gemmatimonadota	0.0003693
Myxococcota	0.00025491
Desulfobacterota	0.00012916
Planctomycetota	8.226e-05
Bacteroidota	4.322e-05
Others	0.00042756

## Sheet: Supplementary table S2
Supplementary table S2. Laccaria endophytic bacterial community ecological functional abundance prediction based on Functional Annotation of Prokaryotic Taxa (FAPROTAX) genome database.
Group	LGauC1	LGauC2	LGauC3	LGauS1	LGauS2	LGauS3	LKYpalC1	LKYpalC2	LKYpalC3	LKYspC1	LKYspC2	LKYspC3	LKYamC1	LKYamC2	LKYamC3	LKYparC1	LKYparC2	LKYparC3	JCmC1	JCmC2	JCmC3	JCauC1	JCauC2	JCauC3	LGmC1	LGmC2	LGmC3	LGunC1	LGunC2	LGunC3	AZYspC1	AZYspC2	AZYspC3	AZYauC1	AZYauC2	AZYauC3	LKYpalS1	LKYpalS2	LKYpalS3	LKYspS1	LKYspS2	LKYspS3	LKYamS1	LKYamS2	LKYamS3	LKYparS1	LKYparS2	LKYparS3	JCmS1
methanotrophy	5.48e-05	0	0	6.85e-05	0.000160508	0	0	0	0	0	0	0	0	0	0.000156562	0.000592096	0	8.15e-05	0	0.000198103	0	0	0	0	0.000136893	0.000978619	0	0	8.39e-05	0	0	0	0	0	0	0	0.00205865	5.67e-05	0.000195589	0	0	0.00565392	0.00035494	0.000883923	0.000329902	0	0.000595881	0.00133433	0.000159736
acetoclastic_methanogenesis	0	0	0	0	0	0	0	0	0	0	0	0	0	0	0	0	0	0	0	0	0	0	0	0	0	0	0	0	0	0	0	0	0	0	0	0	0	0	0	0	0	0	0	0	0	0	0	0	0
methanogenesis_by_disproportionation_of_methyl_groups	0	0	0	0	0	0	0	0	0	0	0	0	0	0	0	0	0	0	0	0	0	0	0	0	0	0	0	0	0	0	0	0	0	0	0	0	0	0	0	0	0	0	0	0	0	0	0	0	0
methanogenesis_using_formate	0	0	0	0	0	0	0	0	0	0	0	0	0	0	0	0	0	0	0	0	0	0	0	0	0	0	0	0	0	0	0	0	0	0	0	0	0	0	0	0	0	0	0	0	0	0	0	0	0
methanogenesis_by_CO2_reduction_with_H2	0	0	0	0	0	0	0	0	0	0	0	0	0	0	0	0	0	0	0	0	0	0	0	0	0	0	0	0	0	0	0	0	0	0	0	0	0	0	0	0	0	0	0	0	0	0	0	0	0
methanogenesis_by_reduction_of_methyl_compounds_with_H2	0	0	0	0	0	0	0	0	0	0	0	0	0	0	0	0	0	0	0	0	0	0	0	0	0	0	0	0	0	0	0	0	0	0	0	0	0	0	0	0	0	0	0	0	0	0	0	0	0
hydrogenotrophic_methanogenesis	0	0	0	0	0	0	0	0	0	0	0	0	0	0	0	0	0	0	0	0	0	0	0	0	0	0	0	0	0	0	0	0	0	0	0	0	0	0	0	0	0	0	0	0	0	0	0	0	0
methanogenesis	0	0	0	0	0	0	0	0	0	0	0	0	0	0	0	0	0	0	0	0	0	0	0	0	0	0	0	0	0	0	0	0	0	0	0	0	0	0	0	0	0	0	0	0	0	0	0	0	0
methanol_oxidation	0	0	0	0	0	0	0	0.000392843	0	0	3.75e-05	0	0	0	0	0	0	0	0	0	0	0	0	0	0	0	0	0	0	0	0	0	0	0	0	0	0	0	0	0	0	0	0	0	0	0	0	0	0
methylotrophy	5.48e-05	0	0	6.85e-05	0.000160508	0	0	0.000392843	0	0	3.75e-05	0	0	0	0.000156562	0.000592096	0	8.15e-05	0	0.000198103	0	0	0	0	0.000136893	0.000978619	0	0	8.39e-05	0	0	0	0	0	0	0	0.00205865	5.67e-05	0.000195589	0	0	0.00565392	0.00035494	0.000883923	0.000329902	0	0.000595881	0.00133433	0.000159736
aerobic_ammonia_oxidation	0	0	0	0	0	0	0	0	0	0	0	0	0	0	0	0	0	0	0	0	0	0	0	0	0	0	0	0	0	0	0	0	0	0	0	0	0	0	0	0	0	0	0	0	0	0	0	0	0
aerobic_nitrite_oxidation	0	0	0	0	0	0	0	0	0	0	0	0	0	0	0	0	0	0	0	0	0	0	0	0	0	0	0	0	0	0	0	0	0	0	0	0	0	0	0	0	0	0	0	0	0	0	0	0	0
nitrification	0	0	0	0	0	0	0	0	0	0	0	0	0	0	0	0	0	0	0	0	0	0	0	0	0	0	0	0	0	0	0	0	0	0	0	0	0	0	0	0	0	0	0	0	0	0	0	0	0
sulfate_respiration	0.000534086	0.000246457	0	0.000171239	0	0	0	0	0	0	0	0	0	0	0	0	0	0	0	0	0	0	0	0	0	0	0	0	0	0	0	0	0	0	0	0	0	0	0	0	0	0	0	0	0	0	0	0	0
sulfur_respiration	0	0	0	0	0	0	0	0	0	0	0	0	0	0	0	0	0	0	0	0	0	0	0	0	0	0	0	0	0	0	0	0	0	0	0	0	0	0	0	0	0	0	0	0	0	0	0	0	0
dark_sulfite_oxidation	0	0	0	0	0	0	0	0	0	0	0	0	0	0	0	0	0	0	0	0	0	0	0	0	0	0	0	0	0	0	0	0	0	0	0	0	0	0	0	0	0	0	0	0	0	0	0	0	0
sulfite_respiration	0	0	0	0	0	0	0	0	0	0	0	0	0	0	0	0	0	0	0	0	0	0	0	0	0	0	0	0	0	0	0	0	0	0	0	0	0	0	0	0	0	0	0	0	0	0	0	0	0
thiosulfate_respiration	0	0	0	0	0	0	0	0	0	0	0	0	0	0	0	0	0	0	0	0	0	0	0	0	0	0	0	0	0	0	0	0	0	0	0	0	0	0	0	0	0	0	0	0	0	0	0	0	0
respiration_of_sulfur_compounds	0.000534086	0.000246457	0	0.000171239	0	0	0	0	0	0	0	0	0	0	0	0	0	0	0	0	0	0	0	0	0	0	0	0	0	0	0	0	0	0	0	0	0	0	0	0	0	0	0	0	0	0	0	0	0
arsenate_detoxification	0	0	0	0	0	0	0	0	0	0	0	0	0	0	0	0	0	0	0	0	0	0	0	0	0	0	0	0	0	0	0	0	0	0	0	0	0	0	0	0	0	0	0	0	0	0	0	0	0
arsenate_respiration	0	0	0	0	0	0	0	0	0	0	0	0	0	0	0	0	0	0	0	0	0	0	0	0	0	0	0	0	0	0	0	0	0	0	0	0	0	0	0	0	0	0	0	0	0	0	0	0	0
dissimilatory_arsenate_reduction	0	0	0	0	0	0	0	0	0	0	0	0	0	0	0	0	0	0	0	0	0	0	0	0	0	0	0	0	0	0	0	0	0	0	0	0	0	0	0	0	0	0	0	0	0	0	0	0	0
arsenite_oxidation_detoxification	0	0	0	0	0	0	0	0	0	0	0	0	0	0	0	0	0	0	0	0	0	0	0	0	0	0	0	0	0	0	0	0	0	0	0	0	0	0	0	0	0	0	0	0	0	0	0	0	0
arsenite_oxidation_energy_yielding	0	0	0	0	0	0	0	0	0	0	0	0	0	0	0	0	0	0	0	0	0	0	0	0	0	0	0	0	0	0	0	0	0	0	0	0	0	0	0	0	0	0	0	0	0	0	0	0	0
dissimilatory_arsenite_oxidation	0	0	0	0	0	0	0	0	0	0	0	0	0	0	0	0	0	0	0	0	0	0	0	0	0	0	0	0	0	0	0	0	0	0	0	0	0	0	0	0	0	0	0	0	0	0	0	0	0
anammox	0	0	0	0	0	0	0	0	0	0	0	0	0	0	0	0	0	0	0	0	0	0	0	0	0	0	0	0	0	0	0	0	0	0	0	0	0	0	0	0	0	0	0	0	0	0	0	0	0
nitrate_denitrification	0	0	0	0	0	0	0	0.000392843	0	0	3.75e-05	0	0	0	0	0	0	0	0	0	0	0	0	0	0	0	0	0	0	0	0	0	0	0	0	0	0	0	0	0	0	0	0	0	0	0	0	0	0
nitrite_denitrification	0	0	0	0	0	0	0	0.000392843	0	0	3.75e-05	0	0	0	0	0	0	0	0	0	0	0	0	0	0	0	0	0	0	0	0	0	0	0	0	0	0	0	0	0	0	0	0	0	0	0	0	0	0
nitrous_oxide_denitrification	0	0	0	0	0	0	0	0.000392843	0	0	3.75e-05	0	0	0	0	0	0	0	0	0	0	0	0	0	0	0	0	0	0	0	0	0	0	0	0	0	0	0	0	0	0	0	0	0	0	0	0	0	0
denitrification	0	0	0	0	0	0	0	0.000392843	0	0	3.75e-05	0	0	0	0	0	0	0	0	0	0	0	0	0	0	0	0	0	0	0	0	0	0	0	0	0	0	0	0	0	0	0	0	0	0	0	0	0	0
chitinolysis	0	0	0	0	0	0	0	0	0	0	0	0	0	0	0	0	0	0	0	0	0	0	0	0	0	0	0	0	0	0	0	0	0	0	0	0	0	0	0	0	0	0	0	0	0	0	0	0	0
knallgas_bacteria	0	0	0	0	0	0	0	0	0	0	0	0	0	0	0	0	0	0	0	0	0	0	0	0	0	0	0	0	0	0	0	0	0	0	0	0	0	0	0	0	0	0	0	0	0	0	0	0	0
dark_hydrogen_oxidation	0	0	0	0	0	0	0	0.000392843	0	0	0	0	0.000159476	0	0	0	0	0	0	0	0	0	0	0	0	0	0	0	0	0	0	0	0	0	0	0	0	0	0	0	0	0	0	0	0	0	0	0	0
nitrogen_fixation	0.00251979	0.00274624	0.00288505	0.0284256	0.0291162	0.0223933	0.241932	0.097539	0.145402	0.00818874	0.00620606	0.0120472	0.000637903	0	0.000404452	0.00351874	0.000664957	0.0174701	0.301079	0.191807	0.350643	0.0168157	0.0104422	0.0189757	0.186003	0.106165	0.162095	0.204168	0.400671	0.155748	0.000331283	0.00649226	0.00175781	0.000242557	0	0.00253819	0.106173	0.0188754	0.0547162	0.0421399	0.0846909	0.037972	0.00488043	0.0018032	0.000329902	0.00216604	0.0103534	0.00503155	0.316543
nitrate_ammonification	0	0	0	0	0	0	0	0	0	0	0	0	0	0	0	0	0	0	0	0	0	0	0	0	0	0	0	0	0	0	0	0	0	0	0	0	0	0	0	0	0	0	0	0	0	0	0	0	0
nitrite_ammonification	0	0	0	0	0	0	0	0	0	0	0	0	0	0	0	0	0	0	0	0	0	0	0	0	0	0	0	0	0	0	0	0	0	0	0	0	0	0	0	0	0	0	0	0	0	0	0	0	0
nitrite_respiration	0	0	0	0	0	0	0	0.000392843	0	0	0.0384175	0	2.9e-05	0	0	0	0	0	0	0	0	0	0	0	0	0	0	0	0	0	0	0	0	0	0	0	0	0	0	0	0	0	0	0	0	0	0	0	0
cellulolysis	0.000465613	0.000123229	0.000236203	0.00503442	0.00166929	0.00133789	5.13e-05	0	7.8e-05	0.000973487	0.000224993	0.00155005	0	0	0.00024789	0.000592096	0.000230699	0.000977804	0.000140102	0	0	0.000400788	0.000121069	8.9e-05	0	0.000741378	0	0	0	0	0	0	0	0.00158874	0.00387537	0	0	0	0	0	0	0	0	0.000282855	0	0	0.00104279	0.000389181	0.000159736
xylanolysis	0	0	0.000185588	0	0	0	0	0	0	0	0	0	0	0	0	0	0	0	0	0	0.000398588	0	0	0	0	0	0	0	0	0	0	0	0	0.000242557	0	0	0	0	0	0	0	0	0	0	0	0	0	0	0
dark_sulfide_oxidation	0	0	0	0	0	0	0	0	0	0	0	0	0	0	0	0	0	0	0	0	0	0	0	0	0	0	0	0	0	0	0	0	0	0	0	0	0	0	0	0	0	0	0	0	0	0	0	0	0
dark_sulfur_oxidation	0	0	0	0	0	0	0	0	0	0	0	0	0	0	0	0	0	0	0	0	0	0	0	0	0	0	0	0	0	0	0	0	0	0	0	0	0	0	0	0	0	0	0	0	0	0	0	0	0
dark_thiosulfate_oxidation	0	0	0	0	0	0	0	0	0	0	0	0	0	0	0	0	0	0	0	0	0	0	0	0	0	0	0	0	0	0	0	0	0	0	0	0	0	0	0	0	0	0	0	0	0	0	0	0	0
dark_oxidation_of_sulfur_compounds	0	0	0	0	0	0	0	0	0	0	0	0	0	0	0	0	0	0	0	0	0	0	0	0	0	0	0	0	0	0	0	0	0	0	0	0	0	0	0	0	0	0	0	0	0	0	0	0	0
manganese_oxidation	0.0136123	0.0111786	0.0164667	0.0105826	0.00491156	0.00125016	0	0	0	0	0	0	0	0	0	0	0	0	0	0	0	0	0	0	0	0	0	0	0.00100671	0	0	0	0	0	0	0	0	0	0	0	0	0	0.00106482	0	0.000923727	0	0	0	0
manganese_respiration	0	0	0	0	0	0	0	0	0	0	0	0	0	0	0	0	0	0	0	0	0	0	0	0	0	0	0	0	0	0	0	0	0	0	0	0	0	0	0	0	0	0	0	0	0	0	0	0	0
ligninolysis	0	0	0	0	0	0	0	0	0	0	0	0	0	0	0	0	0	0	0	0	0	0	0	0	0	0	0	0	0	0	0	0	0	0	0	0	0	0	0	0	0	0	0	0	0	0	0	0	0
fermentation	0.0138314	0.00797465	0.0150326	0.0359259	0.0220539	0.229833	0.0247353	0.0134327	0.0595853	0.00873275	0.0391488	0.00484637	0.00761134	0.00253502	0.00919801	0.0445595	0.0213736	0.0252925	0.00560407	0.0146596	0.00651976	0.041316	0.00911045	0.00928756	0.00910335	0.148098	0.013405	0.00348848	0	0.00166082	0.0361098	0.0016808	0.0149818	0.000157662	0.00394017	0.0053318	0.0257838	0.0458614	0.034603	0.000711325	0.00813842	0.000511878	0.00754248	0.00654103	0.0158683	0.00285523	0.0109866	0.0185695	0.0039934
aerobic_chemoheterotrophy	0.362959	0.375037	0.369304	0.412137	0.412378	0.229372	0.21903	0.377357	0.26122	0.427676	0.300047	0.415669	0.486952	0.49522	0.482811	0.411067	0.437216	0.378198	0.0824733	0.225683	0.0812835	0.43076	0.469294	0.467835	0.16742	0.142404	0.306746	0.208942	0.0637584	0.240543	0.443398	0.490467	0.475022	0.497593	0.49291	0.486886	0.30431	0.40294	0.38298	0.375751	0.372073	0.392378	0.468699	0.478026	0.466251	0.489426	0.455737	0.426904	0.0789095
oil_bioremediation	0	0	0	0	0	0	0	0	0	0	0	0	0	0	0	0	0	0	0	0	0	0	0	0	0	0	0	0	0	0	0	0	0	0	0	0	0	0	0	0	0	0	0	0	0	0	0	0	0
aromatic_hydrocarbon_degradation	0	0	0	0	0	0	0	0	0	0	0	0	0	0	0	0	0	0	0	0	0	0	0	0	0	0	0	0	0	0	0	0	0	0	0	0	0	0	0	0	0	0	0	0	0	0	0	0	0
aromatic_compound_degradation	0	0	0	0	0	0	0	0	0	0	0	0	0	0	0	0	0	0	0	0	0	0	0	0	0	0	0	0	0	0	0	0	0	0	0	0	0	0	0	0	0	0.000395542	0	0	0	0	0	0	0
aliphatic_non_methane_hydrocarbon_degradation	0	0	0	0	0	0	0	0	0	0	0	0	0	0	0	0	0	0	0	0	0	0	0	0	0	0	0	0	0	0	0	0	0	0	0	0	0	0	0	0	0	0	0	0	0	0	0	0	0
hydrocarbon_degradation	5.48e-05	0	0	6.85e-05	0.000160508	0	0.000192244	0.000152068	0.000107185	0.000429479	0.000449986	0	0	0	0.000156562	0.000592096	0	8.15e-05	0	0.000198103	0	0	0	0.000133527	0.000136893	0.000978619	0	0	8.39e-05	0	0	0	0	0	0	0	0.00205865	5.67e-05	0.000358581	0.000220756	0.000199541	0.00581679	0.00053241	0.000883923	0.000329902	0	0.000595881	0.00133433	0.00079868
dark_iron_oxidation	0	0	0	0	0	0	0	0	0	0	0	0	0	0	0	0	0	0	0	0	0	0	0	0	0	0	0	0	0	0	0	0	0	0	0	0	0	0	0	0	0	0	0	0	0	0	0	0	0
iron_respiration	0	0	0	0	0	0	0	0	0	0	0	0	0	0	0	0	0	0	0	0	0	0	0	0	0	0	0	0	0	0	0	0	0	0	0	0	0	0	0	0	0	0	0	0	0	0	0	0	0
nitrate_respiration	5.48e-05	0	0	0.000239734	0.000256814	0.00024126	0.000230692	0.000544911	0.000555415	0	0.0426362	0.0124397	2.9e-05	0	0	0.00157329	0.00187273	0.000765946	0	0.000330171	0	0	0	0	0.000136893	0	0.000102918	0.00100982	0	0	0	0	0	0	2.59e-05	0	0.00583848	0	0.00017929	0.0204812	0	0.00565392	0	0.000424283	0	0	0	0.000889556	0
nitrate_reduction	0.000232807	5.28e-05	0.000556765	0.000616459	0.000642034	0.000921174	0.00261451	0.00103913	0.00332275	0.0451526	0.0436299	0.029294	0.00204419	0.00127459	0.00237452	0.00324807	0.00309408	0.0020045	0.000910662	0.00206907	0.00150894	0.000365937	0.0015739	0.000178036	0.00112936	0.000326206	0.00236711	0.00257046	0	0.000369072	0	0.000423408	0.000585936	0.000157662	0.000259222	0.000654502	0.0206203	0.00053314	0.000244487	0.0550418	0.0128704	0.015938	0.00124229	0.00371248	0.00649908	0.00047259	0.00119176	0.00155672	0.00239604
nitrogen_respiration	5.48e-05	0	0	0.000239734	0.000256814	0.00024126	0.000230692	0.000544911	0.000555415	0	0.0426362	0.0124397	2.9e-05	0	0	0.00157329	0.00187273	0.000765946	0	0.000330171	0	0	0	0	0.000136893	0	0.000102918	0.00100982	0	0	0	0	0	0	2.59e-05	0	0.00583848	0	0.00017929	0.0204812	0	0.00565392	0	0.000424283	0	0	0	0.000889556	0
fumarate_respiration	0	0	0	0	0	0	0	0	0	0	0	0	0	0	0	0	0	0	0	0	0	0	0	0	0	0	0	0	0	0	0	0	0	0	0	0	0	0	0	0	0	0	0	0	0	0	0	0	0
intracellular_parasites	0.000287585	0.000510518	0.00030369	0.00226035	0.00243973	0.00565864	0	0	0	0.00810285	0.000337489	0.00257034	0	0	0	0	0	0	0.00154112	0	0.000256235	8.71e-05	0	0	0.000992471	0.000385516	0.000102918	0	5.59e-05	0.000922679	4.73e-05	4.49e-05	0	0	0	0	0	0	0	0.0154284	0	0.000791084	0	0	9.9e-05	0	0	0.000333584	0
chlorate_reducers	0	0	0	0	0	0	0	0	0	0	0	0	0	0	0	0	0	0	0	0	0	0	0	0	0	0	0	0	0	0	0	0	0	0	0	0	0	0	0	0	0	0	0	0	0	0	0	0	0
predatory_or_exoparasitic	0.00425899	0.00668955	0.00787906	0.00869893	0.0095342	0.0047594	0.00187117	0.000519566	0.00254322	0.0438069	0	0.0138328	0	0	0	0.000422926	0.000108564	0.000146671	0	6.6e-05	0	0.00580271	0.000514543	0.00255185	0.000410678	0.000622757	0	0.0125769	0.00408277	0.00904226	4.73e-05	0.000275857	0.000414196	0	0	0	0.0380007	0.00681738	0.00316203	0.0320587	0.00880831	0.00267572	0.00261768	0.000318212	0.000197941	0.00466682	0.00648021	0.0210992	0.00303498
chloroplasts	0	0	0	0	0	0	0	0	0	0	0	0	0	0	0	0	0	0	0	0	0	0	0	0	0	0	0	0	0	0	0	0	0	0	0	0	0	0	0	0	0	0	0	0	0	0	0	0	0
cyanobacteria	0	0	0	0	0	0	0	0	0	0	0	0	0	0	0	0	0	0	0	0	0	0	0	0	0	0	0	0	0	0	0	0	0	0	0	0	0	0	0	0	0	0	0	0	0	0	0	0	0
anoxygenic_photoautotrophy_H2_oxidizing	0	0	0.000354305	0.000684955	0.000449424	0.000175462	0	0	0	0	0	0	0	0	0	0.000118419	0	0	0.000677159	0	0.000967999	0.00102811	0	0.000103854	0.000889802	0.00326206	0.0004374	0.00247866	0	0.00046134	0	0	0	0	0	0	0	0	0	0	0	0	0	0	0	0	0	0	0.00250253
anoxygenic_photoautotrophy_S_oxidizing	0	0	0	0	0	0	0	0	0	0	0	0	0	0	0	0	0	0	0	0	0	0	0	0	0	0	0	0	0	0	0	0	0	0	0	0	0	0	0	0	0	0	0	0	0	0	0	0	0
anoxygenic_photoautotrophy_Fe_oxidizing	0	0	0	0	0	0	0	0	0	0	0	0	0	0	0	0	0	0	0	0	0	0	0	0	0	0	0	0	0	0	0	0	0	0	0	0	0	0	0	0	0	0	0	0	0	0	0	0	0
anoxygenic_photoautotrophy	0	0	0.000354305	0.000684955	0.000449424	0.000175462	0	0	0	0	0	0	0	0	0	0.000118419	0	0	0.000677159	0	0.000967999	0.00102811	0	0.000103854	0.000889802	0.00326206	0.0004374	0.00247866	0	0.00046134	0	0	0	0	0	0	0	0	0	0	0	0	0	0	0	0	0	0	0.00250253
oxygenic_photoautotrophy	0	0	0	0	0	0	0	0	0	0	0	0	0	0	0	0	0	0	0	0	0	0	0	0	0	0	0	0	0	0	0	0	0	0	0	0	0	0	0	0	0	0	0	0	0	0	0	0	0
photoautotrophy	0	0	0.000354305	0.000684955	0.000449424	0.000175462	0	0	0	0	0	0	0	0	0	0.000118419	0	0	0.000677159	0	0.000967999	0.00102811	0	0.000103854	0.000889802	0.00326206	0.0004374	0.00247866	0	0.00046134	0	0	0	0	0	0	0	0	0	0	0	0	0	0	0	0	0	0	0.00250253
aerobic_anoxygenic_phototrophy	0	0	0	0	0	0	0	0	0.00016565	0	0.0320615	0	0	0	0.000978512	0	0.000284981	0	0	0	0.00230612	0.00182968	0.000484276	0.000563781	0	0	0	0	0.000671141	0.00968813	0.00137246	0	0	0	0	0	0	0.000181494	0	0.00296794	0.00818118	0.00802718	0	0	0	0	0	0	0
photoheterotrophy	0	0	0	0.000582212	0.00019261	0.000175462	0	0	0.00016565	0	0.0320615	0	0	0	0.000978512	0.000118419	0.000284981	0	0	0	0.00230612	0.00182968	0.000484276	0.000563781	0	0	0	0.000918021	0.000671141	0.00968813	0.00137246	0	0	0	0	0	0	0.000328959	0	0.00296794	0.00818118	0.00802718	0	0	0	7.88e-05	7.45e-05	0.000917355	0
phototrophy	0	0	0.000354305	0.000924689	0.000642034	0.000175462	0	0	0.00016565	0	0.0320615	0	0	0	0.000978512	0.000118419	0.000284981	0	0.000677159	0	0.00327412	0.00285779	0.000484276	0.000667636	0.000889802	0.00326206	0.0004374	0.00339668	0.000671141	0.0101495	0.00137246	0	0	0	0	0	0	0.000328959	0	0.00296794	0.00818118	0.00802718	0	0	0	7.88e-05	7.45e-05	0.000917355	0.00250253
plastic_degradation	0	0	0	0	0	0	0	0	0	0	0	0	0	0	0	0	0	0	0	0	0	0	0	0	0	0	0	0	0	0	0	0	0	0	0	0	0	0	0	0	0	0	0	0	0	0	0	0	0
ureolysis	0.0105722	0.00825632	0.0109666	0.0295901	0.0299509	0.0236435	0.243316	0.100251	0.147097	0.00827464	0.0238493	0.0278028	0.000637903	0.000439025	0.000417498	0.0225166	0.0435886	0.1395	0.508243	0.295107	0.455956	0.0164671	0.0104422	0.0191241	0.216769	0.132321	0.17038	0.303589	0.443289	0.293689	0.000331283	0.00649226	0.00175781	0.000242557	0	0.00976965	0.126827	0.0282451	0.0706404	0.0495229	0.102165	0.0481165	0.0212077	0.00357105	0.000329902	0.00454868	0.0257719	0.0452562	0.494809
reductive_acetogenesis	0	0	0	0	0	0	0	0	0	0	0	0	0	0	0	0	0	0	0	0	0	0	0	0	0	0	0	0	0	0	0	0	0	0	0	0	0	0	0	0	0	0	0	0	0	0	0	0	0
chemoheterotrophy	0.376845	0.383012	0.384522	0.447926	0.434593	0.459205	0.243957	0.390942	0.320913	0.436637	0.301266	0.420437	0.494534	0.497727	0.492165	0.456219	0.458589	0.403279	0.0880773	0.240541	0.0874616	0.472076	0.478162	0.477256	0.17666	0.29148	0.320151	0.21243	0.0638423	0.242203	0.479508	0.492148	0.490004	0.497993	0.49685	0.492218	0.332152	0.448858	0.417942	0.376683	0.380411	0.398706	0.476774	0.485451	0.482449	0.492281	0.467245	0.446807	0.0837016
[truncated: 17 more columns]

## Sheet: Supplementary table S3
Supplementary table S3. Relative abundance of top 10 endophytic bacterial genera found in the fruiting bodies of Laccaria samples. Relative abundance of lower and unclassified/unidentified taxa are grouped as “Others”.
ID	Overall
Allorhizobium-Neorhizobium-Pararhizobium-Rhizobium	0.277302
Burkholderia-Caballeronia-Paraburkholderia	0.144401
Novosphingobium	0.106386
Pseudomonas	0.0897468
Herbaspirillum	0.0382001
Lactococcus	0.0360939
Sphingomonas	0.0305522
Serratia	0.0145705
Duganella	0.0126662
Acidisoma	0.0108742
Others	0.239207

## Sheet: Supplementary table S4
Supplementary table S4. Relative abundance of top 10 endophytic bacterial species found in the fruiting bodies of Laccaria samples. Relative abundance of lower and unclassified/unidentified taxa are grouped as “Others”.
ID	Overall
Paraburkholderia xenovorans	0.0539429
Lactococcus lactis	0.0308145
Caballeronia sordidicola	0.017146
Neorhizobium huautlense	0.00756192
Ewingella americana	0.00648837
Sphingomonas polyaromaticivorans	0.00468924
Rhizobium rhizogenes	0.00302703
Rhizobiaceae bacterium	0.00240296
Rhizobium genosp.	0.00223637
Paraburkholderia bryophila	0.00169116
Others	0.87

## Sheet: Supplementary table S5
Supplementary table S5. The geographic location information for the sampling sites
Sample	Location	Latitude(N)	Longitude(E)	Altitude (m.a.s.l.)	Temperature (℃)	Humidity (%)	Weather	Average temperature (℃)	Average precipitation (mm)
LKYam	Yunnan Academy of Forestry and Grassland, Kunming	25°9′2″	102°44′58″	1995	26	48	cloudy	25.25-16.5	316.45
LKYpal	Yunnan Academy of Forestry and Grassland, Kunming	25°9′2″	102°44′58″	1970
LKYpar	Yunnan Academy of Forestry and Grassland, Kunming	25°9′2″	102°44′58″	1971
LKYsp	Yunnan Academy of Forestry and Grassland, Kunming	25°9′2″	102°44′58″	1966
JCau	Jianchuan county, Dali	26°31′33″	100°2′41″	3085	16	94	light rain	24.75-14.75	146.4
JCm	Jianchuan county, Dali	26°31′33″	100°2′41″	3100
LGm	Lijiang Alpine Botanic Garden, Lijiang	27°0′11″	100°12′26″	3400	17	92	moderate rain	23.25-14	196.3
LGau	Lijiang Alpine Botanic Garden, Lijiang	27°0′11″	100°12′26″	3400
LGun	Lijiang Alpine Botanic Garden, Lijiang	27°0′11″	100°12′26″	3440
AZYau	Aziying village, Kunming	25°20′8″	102°46′49″	2070	20	61	cloudy	24-15.25	133.45
AZYsp	Aziying village, Kunming	25°20′8″	102°46′49″	2060
